# Supplementary material for: A sarcopenia prediction model based on the calf maximum muscle circumference measured by ultrasound
Source: BMC Geriatr. 2025 Feb 5;25:81. doi: 10.1186/s12877-025-05733-y (PMC11796220; doi:10.1186/s12877-025-05733-y)
Supplement: Supplementary file 2 — Supplementary Material 2 [file 12877_2025_5733_MOESM2_ESM.xlsx]

## Sheet: 莎莎肌少症(有分层)
分组：1肌少症0无	年龄	性别1男2女	身高（cm）	体重（kg）	肌肉力量	辅助行走	座椅起立	攀爬楼梯	跌倒次数	前臂肌群（mm）	股内侧肌（mm）	腓肠肌内侧头（mm）	腓肠肌外侧头（mm	CMMC	每周鸡蛋摄入量个	肉类摄入频率（1：每餐，2：每天，3每周12次，4	牛奶（1不喝牛奶，2250ml以内3gt250ml）	每日钙片补充量（1：300mg以内，2：300600mg3gt600mg	是否有摄入VitD的习惯	骨头汤（＜≥每周一次）	每周运动次数	每次运动时长	每周运动时长min	总蛋白（gL）	白蛋白（gL）	球蛋白（gL）	血清总胆固醇mmolL	高密度脂蛋白	低密度脂蛋白	极低密度脂蛋白	甘油三酯	葡萄糖	身高	BMI	每天一个蛋	补钙≥600	每周运动大于三次	每周运动时间长90min	每餐吃肉
1	76	2	159	62.8	0	1	1	1	0	13.8	23.05	12	12	22.4955	7	1	1	1	0	1	6	20	120	66.32	39.78	24.74	3.75	1.21	3.29	0.98	2	4.76	1.59	24.8408	1	0	1	1	1
1	70	2	168	52.6	0	0	1	1	1	13.55	20.6	11.55	11.6	19.3238	7	2	2	1	0	0	5	90	450	74.23	39.18	33.05	5	1.11	2.72	0.56	0.67	5.21	1.68	18.6366	1	0	1	1	0
1	81	2	145	42.4	0	0	0	0	0	7.75	17.2	12.35	12.4	19.3238	7	4	1	1	0	0	4	30	120	62.85	36.56	24.29	4.2	0.79	1.84	1.84	1.38	6.67655	1.45	20.1665	1	0	1	1	0
1	71	2	165	73.1	0	0	0	0	0	13.85	24	8.9	8.9	21.4064	7	4	1	1	0	0	7	75	525	75.36	39.48	33.88	5.19	1.23	3.51	0.62	3.16	6.67847	1.65	26.8503	1	0	1	1	0
1	90	1	160	61.3	1	1	0	1	0	11.55	26.6	11	11	20.921	3	4	1	1	0	0	7	30	210	76.05	39.78	34.27	4.5758	0.98	2.70096	0.749342	1.69614	5.06	1.6	23.9453	0	0	1	1	0
1	70	2	154	49	1	0	0	0	0	12.45	25.95	12.6	12.6	22.1252	7	4	1	3	1	1	3	90	270	69.63	39.28	28.35	5.32	2.09	2.49	0.76	0.64	5.49	1.54	20.6612	1	1	1	1	0
1	71	1	163	59.6	0	1	1	2	0	12.7	20.95	13.65	13.7	23.11	2	2	1	1	0	0	7	60	420	64.34	33.24	29.1	2.72	1.09084	1.75	0.59	0.96	6.84	1.63	22.4322	0	0	1	1	0
1	70	1	159	55.4	2	2	1	2	0	14.7	21.4	12.55	12.6	19.4534	2	4	1	1	0	1	1	10	10	65.37	38.89	24.48	4.14	1.03	2.52	0.79	2.12	5.38	1.59	21.9137	0	0	0	0	0
1	75	2	170	65.4	0	0	0	1	0	14.1	29.3	9.1	9.1	23.5143	3	2	1	1	0	0	2	60	120	61.77	34.43	25.34	4.48	1.33	2.95	0.2	1.15	14.26	1.7	22.6298	0	0	0	1	0
1	80	1	165	73.1	0	0	0	0	0	13.85	24	8.9	8.9	23.7072	7	4	1	1	0	0	7	35	245	75.36	39.48	33.88	5.19	1.0939	3.51	0.62	3.16	4.87	1.65	26.8503	1	0	1	1	0
1	68	1	160	60.1	0	0	0	0	1	12.4	21.05	13.95	14	23.9117	7	2	1	2	0	0	6	20	120	68.58	39.38	27.2	4.57578	0.99	2.70095	0.74934	1.69614	5.76	1.6	23.4766	1	0	1	1	0
1	69	1	152	41.8	1	1	1	2	0	6.45	15	9	9	18.7847	7	4	1	3	0	1	5	10	50	62.26	33.94	26.32	3.56	1.52	1.3	1.05	1.43	6.06	1.52	18.0921	1	1	1	0	0
1	66	1	160	60.1	0	0	0	0	1	12.4	21.05	13.95	14	21.1212	7	2	1	2	0	0	7	50	350	68.58	39.38	27.2	4.57578	0.9	2.70095	0.74934	1.69614	4.6	1.6	23.4766	1	0	1	1	0
1	83	2	153	55.1	1	0	0	1	0	12.3	17.2	12.45	12.5	25.3913	21	1	2	3	1	1	2	20	40	70.55	39.98	28.57	3.74	1	1.59	0.74	1.04	5.74	1.53	23.538	1	1	0	0	1
1	70	1	160	59.7	2	2	1	2	1	14.9	28.8	12.95	13	29.0618	3	4	1	1	0	0	5	10	50	73.97	38.19	33.78	4.54	1.52	2.47	0.67	2.19	7.84	1.6	23.3203	0	0	1	0	0
1	77	1	152	51.6	1	0	0	0	0	9.45	26.85	11.85	11.9	28.357	7	1	1	1	0	0	2	30	60	65.62	38.59	25.03	6.66	1.04	4.28	1.34	4.76	7.46	1.52	22.3338	1	0	0	0	1
1	99	1	160	59.7	2	2	1	2	1	14.9	28.8	12.95	13	26.5063	3	4	1	1	0	0	1	10	10	73.97	38.19	33.78	4.54	1.48	2.47	0.67	2.19	6.06	1.6	23.3203	0	0	0	0	0
1	71	1	152	41.8	1	1	1	2	0	6.45	15	9	9	27.4816	7	4	1	3	0	1	1	10	10	62.26	33.94	26.32	3.56	1.17	1.3	1.05	1.43	15.7	1.52	18.0921	1	1	0	0	0
1	69	2	154	49	1	0	0	0	0	12.45	25.95	12.6	12.6	28.3593	7	4	1	3	1	1	4	90	360	69.63	39.28	28.35	5.32	2.07	2.49	0.76	0.64	4.38	1.54	20.6612	1	1	1	1	0
1	65	1	163	59.6	0	1	1	2	0	12.7	20.95	13.65	13.7	30.8631	2	2	1	1	0	0	5	60	300	64.34	33.24	29.1	2.72	1.4	1.75	0.59	0.96	5.47	1.63	22.4322	0	0	1	1	0
1	69	1	159	55.4	2	2	1	2	0	14.7	21.4	12.55	12.6	29.3768	2	4	1	1	0	1	4	10	40	65.37	38.89	24.48	4.14	2.07	2.52	0.79	2.12	4.86	1.59	21.9137	0	0	1	0	0
1	63	1	170	65.4	0	0	0	1	0	14.1	29.3	9.1	9.1	29.7445	3	2	1	1	0	0	7	60	420	61.77	34.43	25.34	4.48	1.38	2.95	1.2	1.15	4.6	1.7	22.6298	0	0	1	1	0
1	61	2	150	43.7	1	1	1	2	0	9.15	28.75	14.8	14.8	28.2927	3	4	1	1	0	0	1	10	10	66.12	36.02	28.1	3.69	1.0915	2.13	0.43	0.89	5.76	1.5	19.4222	0	0	0	0	0
1	66	1	168	52.6	0	0	1	1	1	13.55	20.6	11.55	11.6	29.7445	7	2	2	1	0	0	7	90	630	74.23	39.18	33.05	5	1.11	2.72	0.56	0.67	4.94	1.68	18.6366	1	0	1	1	0
1	68	2	145	42.4	0	0	0	0	0	7.75	17.2	12.35	12.4	25.8073	7	4	1	1	0	0	3	30	90	62.85	36.56	24.29	4.2	1.17	1.84	1.84	1.38	5.39	1.45	20.1665	1	0	1	1	0
1	81	1	148	41.9	2	1	1	1	1	8.9	20.7	11.65	11.7	23.9117	3	4	1	1	0	1	7	45	315	75.35	47.8	25.55	6.15	1.16	3.14	0.61	1.05	8.3	1.48	19.1289	0	0	1	1	0
1	71	2	148	41.9	2	1	1	1	1	8.9	20.7	11.65	11.7	22.3709	3	4	1	1	0	1	7	30	210	75.35	47.8	25.55	6.15	2.4	3.14	0.61	1.05	6.66512	1.48	19.1289	0	0	1	1	0
1	62	1	160	57	0	0	0	0	0	13.45	29.55	14.15	14.2	23.031	3	1	1	1	0	1	4	20	80	72.82	44.04	26.78	3.9	0.79	1.94	0.48	0.84	5.39	1.6	22.2656	0	0	1	0	1
1	91	2	160	57	0	0	0	0	0	13.45	29.55	14.15	14.2	26.1099	3	1	1	1	0	1	1	120	120	72.82	44.04	26.78	3.9	1.03	1.94	0.48	0.84	4.43	1.6	22.2656	0	0	0	1	1
1	80	1	165	63.6	0	0	0	0	0	12	27.7	13.9	13.9	27.0901	7	4	2	1	0	1	7	20	140	67.91	41.56	24.35	5.98	1.23	3.52	1.2	1.96	6.05	1.65	23.3609	1	0	1	1	0
1	72	1	160	61.3	0	0	0	0	0	13.4	14.7	10.8	10.8	31.2113	2	4	1	1	0	0	7	30	210	76.76	46.61	28.15	5.36	1.01	3.44	0.43	1.55	5.74	1.6	23.9453	0	0	1	1	0
1	86	2	164	73.6	1	0	1	0	0	12.75	21.3	10.85	10.9	29.2857	3	4	1	1	0	0	1	10	10	70.5	42.55	25.95	4.52	0.99	3.24	1.2	1.27	3.53	1.64	27.3647	0	0	0	0	0
1	78	1	175	76.3	0	0	0	0	1	14.2	15.15	13.6	13.6	30.4429	4	2	1	2	0	1	5	35	175	73.55	43.54	28.01	5.86	1.03	3.43	1.4	4.95	4.86	1.75	24.9143	0	0	1	1	0
1	63	2	175	76.3	0	0	0	0	1	14.2	15.15	13.6	13.6	31.167	4	2	1	2	0	1	2	35	70	73.55	43.54	28.01	5.86	1.03	3.43	1.4	4.95	7.36	1.75	24.9143	0	0	0	0	0
1	63	2	165	63.6	0	0	0	0	0	12	27.7	13.9	13.9	28.2927	7	4	2	1	0	1	7	20	140	67.91	41.56	24.35	5.98	1.06	3.52	1.2	1.96	4.93	1.65	23.3609	1	0	1	1	0
1	73	1	172	73.5	0	0	0	0	0	16.5	32.05	13.05	13.1	23.9117	7	1	1	1	0	0	7	30	210	57.13	33.05	22.08	3.85	1.09953	2.45	0.66	2.12	10.7	1.72	24.8445	1	0	1	1	1
1	71	1	170	66.5	0	0	0	0	1	15.15	28.05	12.95	13	23.9117	7	4	1	3	0	0	1	30	30	59.83	37.2	20.63	4.52	1.19272	2.29	0.77	0.96	4.91	1.7	23.0104	1	1	0	0	0
1	78	1	171	72.4	0	0	0	0	0	16.1	30.45	14.85	14.9	22.1252	7	4	1	1	0	0	1	55	55	69.0575	39.9858	27.1875	4.78382	1.1	2.98175	0.949112	1.67135	5.74	1.71	24.7598	1	0	0	0	0
1	76	1	159	51.1	0	0	0	0	0	15.15	24.6	14.75	14.8	21.1212	7	1	1	1	0	1	1	10	10	71.4	38.49	31.41	4.79	1.32	2.35	0.63	0.85	5.38	1.59	20.2128	1	0	0	0	1
1	60	1	171	72.4	0	0	0	0	0	16.1	30.45	14.85	14.9	23.45	7	4	1	1	0	0	2	55	110	66.4009	38.43	25.9836	4.55455	1.23	2.85273	0.760909	1.53455	5.84	1.71	24.7598	1	0	0	1	0
1	69	1	174	73.6	2	1	1	2	1	16.85	18.55	10.9	10.9	22.686	7	4	3	1	0	0	3	20	60	69.1	33.44	33.66	3.76	1.09453	1.7	0.54	1.06	6.60398	1.74	24.3097	1	0	1	0	0
1	77	1	174	73.6	2	1	1	2	1	16.85	18.55	10.9	10.9	26.7118	7	4	3	1	0	0	2	20	40	69.1	33.44	33.66	3.76	0.86	1.7	0.54	1.06	4.86	1.74	24.3097	1	0	0	0	0
1	72	1	164	69.2	0	1	1	1	0	15	22.8	14.75	14.8	28.7116	7	2	3	3	1	1	2	20	40	63.23	38.29	22.94	3.2	1.58	2.11	0.44	1.86	6.65708	1.64	25.7287	1	1	0	0	0
1	78	1	159	51.1	0	0	0	0	0	15.15	24.6	14.75	14.8	31.167	7	1	1	1	0	1	1	10	10	71.4	38.49	31.41	4.79	0.85	2.35	0.63	0.85	5.84	1.59	20.2128	1	0	0	0	1
1	73	1	164	69.2	0	1	1	1	0	15	22.8	14.75	14.8	29.6768	7	2	3	3	1	1	4	20	80	63.23	38.29	22.94	3.2	1.52	2.11	0.44	1.86	4.04	1.64	25.7287	1	1	1	0	0
1	90	2	170	66.5	0	0	0	0	1	15.15	28.05	12.95	13	25.575	7	4	1	3	0	0	4	30	120	59.83	37.2	20.63	4.52	1.19272	2.29	0.77	0.96	6.72795	1.7	23.0104	1	1	1	1	0
1	70	1	169	72.2	0	0	0	0	0	17.15	35.05	14.25	14.3	22.704	7	1	1	1	0	1	4	60	240	74.43	44.93	27.5	5.95	1.1	2.81	1.49	3.25	5.21	1.69	25.2792	1	0	1	1	1
1	74	1	156	64.3	1	1	1	2	0	17.85	38.5	14.25	14.3	22.4955	7	4	1	1	0	1	1	20	20	65.71	41.76	23.34	5.86	1.11	3.54	1.21	4.82	9.49	1.56	26.4218	1	0	0	0	0
1	69	2	169	72.2	0	0	0	0	0	17.15	35.05	14.25	14.3	20.1468	7	1	1	1	0	1	3	60	180	74.43	44.93	27.5	5.95	1.65	2.81	1.49	3.25	6.46	1.69	25.2792	1	0	1	1	1
1	76	1	171	78.8	1	0	0	1	0	17.45	28.9	8.15	8.2	25.0224	2	1	1	1	0	0	3	75	225	71.24	41.96	27.28	5.26	0.7	3.62	1.2	1.04	5	1.71	26.9485	0	0	1	1	1
1	69	1	171	78.8	1	0	0	1	0	17.45	28.9	8.15	8.2	30.8631	2	1	1	1	0	0	7	30	210	71.24	41.96	27.28	5.26	1.42	3.62	0.22	1.04	5.3	1.71	26.9485	0	0	1	1	1
1	63	1	154	48.2	0	0	0	0	0	12.75	28.15	14.95	15	22.1932	7	4	1	1	0	0	5	30	150	60.51	36.81	21.7	5.53	1.24	3.44	0.85	0.8	11.12	1.54	20.3238	1	0	1	1	0
1	82	2	166	82.4	0	0	0	1	1	14.25	19.4	15.45	15.5	23.9117	7	1	2	3	0	0	5	90	450	70.21	39.38	28.83	5.04	1.57	3.06	0.88	1.39	6.86	1.66	29.9027	1	1	1	1	1
1	71	1	178	74.8	0	0	0	0	0	13.5	30.15	15.85	15.9	21.4064	7	1	1	1	0	0	6	30	180	67.17	37.3	27.87	3.33	1.16	1.87	0.6	1	6.46	1.78	23.6081	1	0	1	1	1
1	61	1	154	60.7	0	0	0	0	0	11.4	18.05	15	15	20.921	7	4	1	2	0	0	1	10	10	66.63	38.89	25.74	4.43	1.38	2.62	0.99	2.52	6.91	1.54	25.5945	1	0	0	0	0
1	63	2	151	55.1	0	0	0	1	1	12.55	26.25	15.95	16	23.9904	7	1	1	1	0	1	1	55	55	66.08	37.8	26.28	2.52	1.17	1.29	1.2	0.7	9.49	1.51	24.1656	1	0	0	0	1
1	63	1	167.5	70.6	0	0	0	0	0	11.85	28.55	15.1	15.1	19.4534	7	2	2	1	0	1	7	30	210	60.96	35.92	23.04	5.44	1.3	4.03	1.2	0.9	5.41	1.675	25.1637	1	0	1	1	0
1	68	1	178	74.8	0	0	0	0	0	13.5	30.15	15.85	15.9	22.4073	7	1	1	1	0	0	7	30	210	67.17	37.3	27.87	3.33	0.65	1.87	0.6	1	5.74	1.78	23.6081	1	0	1	1	1
1	73	1	172	62.1	0	0	0	0	1	14.1	18.65	15.5	15.5	25.8073	3	1	2	1	0	0	4	30	120	58.49	35.92	20.57	5.03	0.82	2.93	0.78	1.5	12.46	1.72	20.9911	0	0	1	1	1
1	70	2	166	71.7	0	0	0	0	0	13.8	38.15	16.75	16.8	23.9117	7	3	1	1	0	0	4	80	320	70.97	42.45	26.52	4.53	0.9	2.91	0.39	1.23	5.47	1.66	26.0197	1	0	1	1	0
1	81	2	146	49.6	0	0	0	0	1	11.8	23.45	15.5	15.5	18.7847	2	3	2	3	1	1	4	90	360	65.66	40.77	22.89	5.77	1.13	3.08	0.6	1.22	4.2	1.46	23.2689	0	1	1	1	0
1	73	1	171	70.5	2	1	1	1	1	10.55	33	15.25	15.3	23.11	7	2	2	3	0	1	1	45	45	79.29	43.54	33.75	3.27	0.86	1.9	1.2	0.9	4.96	1.71	24.11	1	1	0	0	0
1	81	2	146	49.6	0	0	0	0	1	11.8	23.45	15.5	15.5	33.001	2	3	2	3	1	1	3	90	270	65.66	40.77	22.89	5.77	1.09639	3.08	0.6	1.22	4.29	1.46	23.2689	0	1	1	1	0
1	91	1	175	73.8	0	0	0	0	0	17.8	31.35	15.4	15.4	22.1932	7	3	2	1	0	0	2	40	80	67.15	34.04	31.05	3.79	1.08873	2.96	0.87	2.17	18.52	1.75	24.098	1	0	0	0	0
1	61	2	171	75.8	0	0	0	0	0	16.7	32	20.4	20.4	23.9117	7	2	2	1	0	1	7	30	210	59.15	34.83	22.32	5.1	1.55	3.1	1.2	0.46	6.43	1.71	25.9225	1	0	1	1	0
1	70	2	173	73.2	0	0	0	0	0	17.9	36.7	19	19	29.9833	3	1	1	1	0	0	6	40	240	69.63	38.39	29.24	6.51	1.42	4.19	0.75	1.27	14.58	1.73	24.4579	0	0	1	1	1
1	75	1	173	73.2	0	0	0	0	0	17.9	36.7	19	19	29.6768	3	1	1	1	0	0	4	60	240	69.63	38.39	29.24	6.51	2.4	4.19	0.75	1.27	7.84	1.73	24.4579	0	0	1	1	1
1	78	1	157	59.7	1	0	0	1	0	17.9	25.1	16.8	16.8	22.0839	3	2	1	2	0	1	6	10	60	72.54	41.96	28.58	4.57579	1.09294	2.70095	0.749341	1.69614	7.01	1.57	24.22	0	0	1	0	0
1	99	1	157	59.7	1	0	0	1	0	17.9	25.1	16.8	16.8	22.0839	3	2	1	2	0	1	7	10	70	72.54	41.96	28.58	4.57579	1.17	2.70095	0.749341	1.69614	6.91	1.57	24.22	0	0	1	0	0
0	78	1	151	50.7	1	0	0	0	0	11.15	17.6	12.9	12.9	25.1626	7	4	1	1	0	1	7	30	210	63.01	38.41	24.6	3.5	1.46	1.67	0.83	1.01	4.27	1.51	22.2359	1	0	1	1	0
0	80	2	170	65.6	0	0	0	0	0	12.8	19.8	10.15	10.2	29.0369	7	1	2	1	0	0	7	30	210	66.3	39.1	27.2	3.47	0.95	2.03	0.54	0.68	6.72795	1.7	22.699	1	0	1	1	1
0	78	2	151	50.7	1	0	0	0	0	11.15	17.6	12.9	12.9	25.1626	7	4	1	1	0	1	7	30	210	63.01	38.41	24.6	3.5	1.17	1.67	0.83	1.01	4.94	1.51	22.2359	1	0	1	1	0
0	80	1	170	65.6	0	0	0	0	0	12.8	19.8	10.15	10.2	29.0369	7	1	2	1	0	0	7	30	210	66.3	39.1	27.2	3.47	1.23	2.03	0.54	0.68	6.77167	1.7	22.699	1	0	1	1	1
0	65	2	165	63.4	0	0	0	0	0	13.8	21.2	14.05	14.1	27.5102	3	4	1	1	0	1	7	50	350	60.41	37.42	22.99	4.72	1.01	3.08	0.63	0.97	7.28	1.65	23.2874	0	0	1	1	0
0	64	1	166	66.4	2	1	1	1	0	14.25	25.65	13.95	14	25.6657	7	1	1	1	0	1	1	10	10	62.85	37.72	25.13	4.57578	1.11	2.70094	0.749339	1.69613	7.98	1.66	24.0964	1	0	0	0	1
0	65	1	165	63.4	0	0	0	0	0	13.8	21.2	14.05	14.1	27.5102	3	4	1	1	0	1	7	50	350	60.41	37.42	22.99	4.72	1.41	3.08	0.63	0.97	5.84	1.65	23.2874	0	0	1	1	0
0	64	2	166	66.4	2	1	1	1	0	14.25	25.65	13.95	14	25.6657	7	1	1	1	0	1	1	10	10	62.85	37.72	25.13	4.57578	0.4	2.70094	0.749339	1.69613	4.93	1.66	24.0964	1	0	0	0	1
0	73	2	155	49.6	1	1	0	1	0	12.35	18.05	13.1	13.1	28.4245	1	4	3	3	0	0	1	10	10	67.7184	41.7204	27.3734	4.6027	1.01	2.71826	0.791314	1.79718	6.77412	1.55	20.6452	0	1	0	0	0
0	73	2	155	49.6	1	1	0	1	0	12.35	18.05	13.1	13.1	28.4245	1	4	3	3	0	0	1	10	10	67.1305	41.736	27.0718	4.57789	1.19272	2.69338	0.790936	1.71841	9.88	1.55	20.6452	0	1	0	0	0
0	58	1	166	91.4	0	0	0	0	0	12.75	20.6	13.7	13.7	32.9829	2	3	1	1	0	0	2	20	40	69.27	43.76	25.51	6.02	1.19523	4.12	0.73	1.47	4.38	1.66	33.1688	0	0	0	0	0
0	69	2	171	55.3	0	0	0	0	0	12.6	18.35	12.45	12.5	25.936	1	3	2	3	0	0	1	10	10	67.7184	41.7204	27.3734	4.6027	1.0939	2.71826	0.791314	1.79718	5.3	1.71	18.9118	0	1	0	0	0
0	58	1	166	91.4	0	0	0	0	0	12.75	20.6	13.7	13.7	32.9829	2	3	1	1	0	0	2	20	40	69.27	43.76	25.51	6.02	1.81	4.12	0.73	1.47	14.97	1.66	33.1688	0	0	0	0	0
0	69	1	171	55.3	0	0	0	0	0	12.6	18.35	12.45	12.5	25.936	1	3	2	3	0	0	1	10	10	67.182	41.719	27.1206	4.57851	1.72	2.68887	0.791043	1.7102	6.72795	1.71	18.9118	0	1	0	0	0
0	67	1	165	64.8	0	0	0	0	0	17.25	26.6	14.6	14.6	21.0243	7	1	1	1	0	1	2	120	240	66.66	39.9	26.76	4.06	1.1	2.25	0.83	1.56	6.86	1.65	23.8017	1	0	0	1	1
0	67	1	165	64.8	0	0	0	0	0	17.25	26.6	14.6	14.6	21.0243	7	1	1	1	0	1	2	120	240	66.66	39.9	26.76	4.06	1.48	2.25	0.83	1.56	5.26	1.65	23.8017	1	0	0	1	1
0	80	2	159	62	0	0	0	1	0	16.1	24.1	14.25	14.3	25.2299	7	2	3	1	0	0	3	30	90	65.52	37.22	28.3	4.75	1.81	3.26	0.49	1.26	10.85	1.59	24.5243	1	0	1	1	0
0	80	1	159	62	0	0	0	1	0	16.1	24.1	14.25	14.3	25.2299	7	2	3	1	0	0	3	30	90	65.52	37.22	28.3	4.75	0.74	3.26	0.49	1.26	4.76	1.59	24.5243	1	0	1	1	0
0	58	1	169	67.8	0	0	0	0	0	15.3	23.5	13.35	13.4	27.698	7	1	2	1	0	1	7	60	420	61.95	39.2	22.75	3.06	0.85	1.35	0.63	0.66	4.61	1.69	23.7387	1	0	1	1	1
0	58	2	169	67.8	0	0	0	0	0	15.3	23.5	13.35	13.4	27.698	7	1	2	1	0	1	7	60	420	61.95	39.2	22.75	3.06	1.49	1.35	0.63	0.66	8.42	1.69	23.7387	1	0	1	1	1
0	86	2	164	76.8	0	0	0	0	0	16.85	21.7	14.9	14.9	28.4941	7	1	1	3	0	0	7	25	175	73.18	44.35	28.83	3.1	1.16	1.42	0.57	1.03	12.41	1.64	28.5544	1	1	1	1	1
0	77	1	171	84	0	0	0	0	0	15.65	16.2	14.7	14.7	29.5165	7	1	2	1	0	1	7	30	210	73.42	44.95	28.47	5.14	0.95	3.07	0.61	0.69	12.41	1.71	28.7268	1	0	1	1	1
0	74	1	153	55.3	0	0	1	0	0	17.8	29.85	13.15	13.2	28.1033	7	2	2	1	0	0	2	60	120	67.7184	41.7204	27.3734	4.6027	1.08	2.71826	0.791314	1.79718	4.04	1.53	23.6234	1	0	0	1	0
0	86	2	164	76.8	0	0	0	0	0	16.85	21.7	14.9	14.9	28.4941	7	1	1	3	0	0	7	25	175	73.18	44.35	28.83	3.1	1.72	1.42	0.57	1.03	4.2	1.64	28.5544	1	1	1	1	1
0	77	1	171	84	0	0	0	0	0	15.65	16.2	14.7	14.7	29.5165	7	1	2	1	0	1	7	30	210	73.42	44.95	28.47	5.14	1.0939	3.07	0.61	0.69	4.33	1.71	28.7268	1	0	1	1	1
0	74	2	153	55.3	0	0	1	0	0	17.8	29.85	13.15	13.2	28.1033	7	2	2	1	0	0	2	60	120	67.0071	42.0175	27.0365	4.61644	0.45	2.72645	0.795762	1.82734	5.83	1.53	23.6234	1	0	0	1	0
0	69	2	151	51.9	0	1	1	1	0	15.5	21.55	13.65	13.7	28.5558	7	1	2	1	0	0	7	30	210	75.61	44.06	31.55	4.79	1.39	2.58	0.82	1.47	5.05	1.51	22.7622	1	0	1	1	1
0	68	2	166	55.2	0	0	1	0	0	16.1	25.65	14.75	14.8	29.3468	7	4	1	1	0	0	7	30	210	67.06	44.06	23	3.39	1.16	1.5	0.73	1.13	6.15	1.66	20.0319	1	0	1	1	0
0	62	1	156	54.6	0	0	0	0	0	15.45	29.55	13.65	13.7	27.7229	3	1	1	1	0	1	7	60	420	73.16	45.34	27.82	7.76	1.38	5.2	1.18	2	14.26	1.56	22.4359	0	0	1	1	1
0	69	2	151	51.9	0	1	1	1	0	15.5	21.55	13.65	13.7	28.5558	7	1	2	1	0	0	7	30	210	75.61	44.06	31.55	4.79	1.19272	2.58	0.82	1.47	6.47	1.51	22.7622	1	0	1	1	1
0	68	2	166	55.2	0	0	1	0	0	16.1	25.65	14.75	14.8	29.3468	7	4	1	1	0	0	7	30	210	67.06	44.06	23	3.39	1.16	1.5	0.73	1.13	6.15	1.66	20.0319	1	0	1	1	0
0	62	2	156	54.6	0	0	0	0	0	15.45	29.55	13.65	13.7	27.7229	3	1	1	1	0	1	7	60	420	73.16	45.34	27.82	7.76	1.58	5.2	1.18	2	5.4	1.56	22.4359	0	0	1	1	1
0	69	1	154	58.9	0	0	0	0	0	14.7	31.15	14.95	15	27.7274	3	4	1	1	0	1	7	60	420	13.56	41.27	34.75	8.47	0.65	5.49	1.4	2.92	4.74	1.54	24.8356	0	0	1	1	0
0	69	2	154	58.9	0	0	0	0	0	14.7	31.15	14.95	15	27.7274	3	4	1	1	0	1	7	60	420	13.56	41.27	34.75	8.47	1.38	5.49	1.4	2.92	5.06	1.54	24.8356	0	0	1	1	0
0	78	2	156	57.7	1	1	1	1	0	13.95	27.3	17.5	17.5	31.1246	2	2	1	2	0	1	7	60	420	67.44	38.12	29.32	2.65	1.04	1.3	0.31	0.79	3.53	1.56	23.7097	0	0	1	1	0
0	78	2	156	57.7	1	1	1	1	0	13.95	27.3	17.5	17.5	31.1246	2	2	1	2	0	1	7	60	420	67.44	38.12	29.32	2.65	0.83	1.3	0.31	0.79	14.97	1.56	23.7097	0	0	1	1	0
0	78	2	165	64.7	1	0	0	0	0	11.8	30.1	17.5	17.5	30.6988	4	1	2	1	0	1	7	30	210	67.8617	41.8071	27.442	4.60361	1.10141	2.71902	0.792353	1.80534	7.98	1.65	23.7649	0	0	1	1	1
0	74	1	160	51.7	0	0	0	1	0	13.9894	29.4097	15.3286	15.3	29.9365	1	1	1	3	0	0	1	10	10	67.7184	41.7204	27.3734	4.6027	1.52	2.71826	0.791314	1.79718	6.59	1.6	20.1953	0	1	0	0	1
0	78	2	165	64.7	1	0	0	0	0	11.8	30.1	17.5	17.5	30.6988	4	1	2	1	0	1	7	30	210	66.9023	41.9945	27.0588	4.61742	1.19272	2.72565	0.803678	1.83713	4.93	1.65	23.7649	0	0	1	1	1
0	74	2	160	51.7	0	0	0	1	0	13.9894	29.4097	15.3286	15.3	29.9365	1	1	1	3	0	0	1	10	10	67.1126	41.7485	27.0615	4.57965	1.09625	2.69354	0.790828	1.7259	5	1.6	20.1953	0	1	0	0	1
0	67	1	172	73.2	0	0	0	0	0	12.55	27	16.4	16.4	25.3132	2	1	1	1	0	0	7	40	280	72.87	45.14	27.73	4.44	1.48	2.39	0.95	3.26	5.18	1.72	24.7431	0	0	1	1	1
0	58	1	155	49.6	0	0	0	0	0	13.35	18.7	18.9	18.9	29.0293	7	3	1	1	0	0	7	40	280	81.97	47.32	34.65	5.49	1.1	3.34	0.73	1.48	6.05	1.55	20.6452	1	0	1	1	0
0	62	1	155	52	0	0	0	0	0	14.9	16.75	15.5	15.5	28.3692	7	4	1	1	0	1	7	90	630	71.51	40.29	31.22	4.63	1	2.31	0.8	1.02	4.86	1.55	21.6441	1	0	1	1	0
0	68	2	166	66.4	1	1	1	1	0	14.95	28.8	15.65	15.7	30.3675	3	4	1	1	0	1	7	20	140	64.79	42.47	22.32	4.37	1.39	2.84	0.5	0.82	6.76739	1.66	24.0964	0	0	1	1	0
0	62	2	166	68	0	0	0	1	0	11.25	20.95	15.8	15.8	27.1828	7	1	1	1	0	0	7	50	350	63.73	41.48	22.25	2.63	1.06	1.35	0.83	2.85	7.46	1.66	24.677	1	0	1	1	1
0	68	1	159	52.9	0	0	0	0	0	14.1	26.8	15.55	15.6	31.3859	7	4	1	3	1	1	7	90	630	67.5111	41.9157	27.1494	4.63963	1.09081	2.74452	0.794534	1.70834	7.57	1.59	20.9248	1	1	1	1	0
0	67	1	172	73.2	0	0	0	0	0	12.55	27	16.4	16.4	27.2266	2	1	1	1	0	0	7	40	280	72.87	45.14	27.73	4.44	1.01	2.39	0.95	3.26	15.7	1.72	24.7431	0	0	1	1	1
0	58	2	155	49.6	0	0	0	0	0	13.35	18.7	18.9	18.9	26.7775	7	3	1	1	0	0	7	40	280	81.97	47.32	34.65	5.49	1.10143	3.34	0.73	1.48	4.05	1.55	20.6452	1	0	1	1	0
0	62	2	155	52	0	0	0	0	0	14.9	16.75	15.5	15.5	28.3692	7	4	1	1	0	1	7	90	630	71.51	40.29	31.22	4.63	1.04	2.31	0.8	1.02	5.06	1.55	21.6441	1	0	1	1	0
0	68	1	166	66.4	1	1	1	1	0	14.95	28.8	15.65	15.7	30.3675	3	4	1	1	0	1	7	20	140	64.79	42.47	22.32	4.37	1	2.84	0.5	0.82	8.21	1.66	24.0964	0	0	1	1	0
0	62	1	166	68	0	0	0	1	0	11.25	20.95	15.8	15.8	27.4129	7	1	1	1	0	0	7	50	350	63.73	41.48	22.25	2.63	1	1.35	0.83	2.85	18.52	1.66	24.677	1	0	1	1	1
0	68	2	159	52.9	0	0	0	0	0	14.1	26.8	15.55	15.6	31.3859	7	4	1	3	1	1	7	90	630	67.4712	41.9201	27.1325	4.64007	1.02	2.74465	0.794908	1.7081	5.1	1.59	20.9248	1	1	1	1	0
0	71	1	169	62.8	0	0	0	0	0	17.2	22.7	16.9	16.9	28.3216	7	1	1	1	0	1	7	15	105	66.59	39.9	26.69	3.75	1.46	2.03	0.61	0.75	5.76	1.69	21.988	1	0	1	1	1
0	71	2	169	62.8	0	0	0	0	0	17.2	22.7	16.9	16.9	28.3216	7	1	1	1	0	1	7	15	105	66.59	39.9	26.69	3.75	0.45	2.03	0.61	0.75	2.81	1.69	21.988	1	0	1	1	1
0	60	2	166	66.4	0	0	0	0	0	15.25	20.95	18.25	18.3	25.8402	3	1	2	1	0	1	7	30	210	62.63	37.22	25.41	3.63	1.19272	2.01	0.45	0.95	9.88	1.66	24.0964	0	0	1	1	1
0	69	2	167	68.9	0	0	0	1	0	16.85	24.55	16.7	16.7	29.7065	9	1	1	1	0	1	7	100	700	64.62	33.36	31.26	7.6	0.7	5.03	1.09	1.69	5.41	1.67	24.7051	1	0	1	1	1
0	68	1	153	55.6	0	0	0	1	0	15.4	29.55	16.6	16.6	25.4395	7	3	1	3	0	0	7	50	350	64.28	38.71	25.57	2.83	0.83	1.5	0.33	0.66	28.55	1.53	23.7515	1	1	1	1	0
0	60	1	166	66.4	0	0	0	0	0	15.25	20.95	18.25	18.3	25.8402	3	1	2	1	0	1	7	30	210	62.63	37.22	25.41	3.63	1.03	2.01	0.45	0.95	4.29	1.66	24.0964	0	0	1	1	1
0	69	1	167	68.9	0	0	0	1	0	16.85	24.55	16.7	16.7	29.7065	9	1	1	1	0	1	7	100	700	64.62	33.36	31.26	7.6	1	5.03	1.09	1.69	4.05	1.67	24.7051	1	0	1	1	1
0	68	2	153	55.6	0	0	0	1	0	15.4	29.55	16.6	16.6	25.4395	7	3	1	3	0	0	7	50	350	64.28	38.71	25.57	2.83	1.33	1.5	0.33	0.66	6.05	1.53	23.7515	1	1	1	1	0
0	70	2	161	66.2	0	0	0	0	0	16.8	19.45	16.3	16.3	20.7066	1	2	1	3	0	0	1	10	10	63.94	42.87	21.07	6.79	1.19272	4.55	1.14	2.96	10.7	1.61	25.5391	0	1	0	0	0
0	70	1	161	66.2	0	0	0	0	0	16.8	19.45	16.3	16.3	20.7066	1	2	1	3	0	0	1	10	10	63.94	42.87	21.07	6.79	1.4	4.55	1.14	2.96	5.83	1.61	25.5391	0	1	0	0	0
0	73	1	162	68.5	0	0	0	0	1	15.9	26.8	17.05	17.1	30.9221	7	1	3	1	0	0	2	60	120	74.15	43.86	30.29	5.39	1.48	2.95	1.65	6.02	7.57	1.62	26.1012	1	0	0	1	1
0	84	1	169	62	0	0	0	0	0	15.8	22.85	15.35	15.4	25.629	2	2	3	1	0	0	7	90	630	73	44.45	28.55	5.17	0.89	3.12	1.16	3.09	6.85	1.69	21.7079	0	0	1	1	0
0	71	2	170	73	0	0	0	0	0	16.75	29.85	16	16	24.5445	2	3	1	1	0	1	7	120	840	70.93	43.56	27.37	6.05	1.42	4.21	0.81	1.97	6.05	1.7	25.2595	0	0	1	1	0
0	74	2	165	59.1	0	0	0	0	1	15.35	25.3	19.5	19.5	28.2483	7	1	1	2	0	0	7	30	210	65.67	41.48	22.19	3.42	1.09581	1.53	0.66	0.53	11.12	1.65	21.708	1	0	1	1	1
0	71	1	160	59.1	0	0	0	0	0	15.45	26.25	17.05	17.1	28.4985	7	1	1	1	0	1	5	30	150	72.54	43.56	28.98	5.49	1.0939	3.43	0.68	1.73	5.41	1.6	23.0859	1	0	1	1	1
0	70	2	151	57.7	0	0	1	0	0	15.4	24.9	17.5	17.5	28.8818	7	1	1	3	1	0	2	10	20	68.17	41.58	26.59	5.12	1.48	2.62	1.67	7.02	2.81	1.51	25.3059	1	1	0	0	1
0	70	1	174	83.7	0	0	0	0	0	17.1	40.15	20.3	20.3	28.948	7	1	2	1	0	0	7	20	140	66.66	41.08	25.58	4.09	1.46	2.6	0.48	1.67	5.1	1.74	27.6457	1	0	1	1	1
0	73	1	158	68.8	0	0	0	0	0	16.9	29.3	15.55	15.6	28.6842	7	1	2	3	0	0	7	105	735	76.55	46.69	29.86	3.87	1.11	1.71	0.93	1.45	5.66	1.58	27.5597	1	1	1	1	1
0	81	1	170	80.3	0	0	1	1	0	17.2	28.8	15.2	15.2	31.6481	2	1	1	1	0	0	1	10	10	69.4132	41.59	27.7056	4.49147	1.26	2.60882	0.788824	1.79441	5.84	1.7	27.7855	0	0	0	0	1
0	71	1	161	66.8	1	0	1	1	0	15.1	26.55	17.8	17.8	32.7775	7	4	2	1	0	1	7	35	245	66.6298	41.7976	26.8876	4.55384	1.17	2.67659	0.785373	1.63599	4.43	1.61	25.7706	1	0	1	1	0
0	73	2	162	68.5	0	0	0	0	1	15.9	26.8	17.05	17.1	30.9221	7	1	3	1	0	0	2	60	120	74.15	43.86	30.29	5.39	1.38	2.95	1.65	6.02	4.69	1.62	26.1012	1	0	0	1	1
0	84	1	169	62	0	0	0	0	0	15.8	22.85	15.35	15.4	27.06	2	2	3	1	0	0	7	90	630	73	44.45	28.55	5.17	0.89	3.12	1.16	3.09	10.85	1.69	21.7079	0	0	1	1	0
0	71	1	170	73	0	0	0	0	0	16.75	29.85	16	16	24.5445	2	3	1	1	0	1	7	120	840	70.93	43.56	27.37	6.05	1.08	4.21	0.81	1.97	14.58	1.7	25.2595	0	0	1	1	0
0	74	2	165	59.1	0	0	0	0	1	15.35	25.3	19.5	19.5	28.2483	7	1	1	2	0	0	7	30	210	65.67	41.48	22.19	3.42	1.24455	1.53	0.66	0.53	5.3	1.65	21.708	1	0	1	1	1
0	71	2	160	59.1	0	0	0	0	0	15.45	26.25	17.05	17.1	28.4985	7	1	1	1	0	1	5	30	150	72.54	43.56	28.98	5.49	1.38	3.43	0.68	1.73	4.93	1.6	23.0859	1	0	1	1	1
0	70	2	151	57.7	0	0	1	0	0	15.4	24.9	17.5	17.5	28.8818	7	1	1	3	1	0	2	10	20	68.17	41.58	26.59	5.12	0.83	2.62	1.67	7.02	7.28	1.51	25.3059	1	1	0	0	1
0	70	2	174	83.7	0	0	0	0	0	17.1	40.15	20.3	20.3	28.948	7	1	2	1	0	0	7	20	140	66.66	41.08	25.58	4.09	1.46	2.6	0.48	1.67	8.42	1.74	27.6457	1	0	1	1	1
0	73	1	158	68.8	0	0	0	0	0	16.9	29.3	15.55	15.6	28.6842	7	1	2	3	0	0	7	105	735	76.55	46.69	29.86	3.87	1.21	1.71	0.93	1.45	5.47	1.58	27.5597	1	1	1	1	1
0	81	2	170	80.3	0	0	1	1	0	17.2	28.8	15.2	15.2	31.6481	2	1	1	1	0	0	1	10	10	68.7906	41.5781	27.4198	4.49521	1.26	2.60742	0.792362	1.75328	5.41	1.7	27.7855	0	0	0	0	1
0	71	2	161	66.8	1	0	1	1	0	15.1	26.55	17.8	17.8	32.7775	7	4	2	1	0	1	7	35	245	66.5771	41.8034	26.8653	4.55442	1.03	2.67677	0.785868	1.63568	6.76384	1.61	25.7706	1	0	1	1	0
0	68	2	169	74.4	0	0	0	0	0	16.6	17.2	16.2	16.2	27.2751	7	3	1	1	0	1	7	30	210	68.63	40.69	27.94	4.43	0.95	2.68	0.8	1.09	6.85	1.69	26.0495	1	0	1	1	0
0	59	2	155	65.5	0	0	0	0	0	16.5	24.9	15.45	15.5	30.9627	2	4	1	1	0	0	7	40	280	61.08	40	21.08	3.09	0.98	1.5	0.71	1.1	6.47	1.55	27.2633	0	0	1	1	0
0	60	2	175	80.6	0	1	1	1	0	23.95	23.15	19.05	19.1	29.1039	7	3	2	3	0	0	7	30	210	81.56	40.89	40.67	2.55	1.1	1.14	0.51	0.88	8.46	1.75	26.3184	1	1	1	1	0
0	60	1	176	87.5	0	0	0	0	0	15.8	26.85	15.7	15.7	30.4934	2	1	1	1	0	0	7	60	420	70.17	41.68	28.49	5.89	0.95	3.62	1.57	3.56	4.06	1.76	28.2477	0	0	1	1	1
0	61	2	167	68.6	0	0	0	0	0	20	33.4	19.85	19.9	28.9643	3	4	2	1	0	0	7	150	1050	72.2	46.53	25.67	3.76	1.65	2.13	0.47	1.75	6.72795	1.67	24.5975	0	0	1	1	0
0	69	2	156	51.9	0	0	0	0	0	16.95	33.95	18	18	29.4206	7	1	1	1	0	1	7	60	420	69.42	41.88	27.54	4.22	0.9	2.66	0.61	1.16	5.18	1.56	21.3264	1	0	1	1	1
0	65	1	164	64	0	0	0	1	2	15.2	23.75	16.8	16.8	31.9799	7	1	1	1	0	0	7	45	315	72.02	44.45	27.57	5.85	1.42	3.89	0.8	1.65	8.3	1.64	23.7954	1	0	1	1	1
0	58	2	158	64	0	0	0	0	0	16.95	33.7	18.5	18.5	33.9424	3	1	1	1	0	1	7	30	210	69.19	46.53	22.59	4.24	1.23	2.62	0.63	2.12	5.49	1.58	25.6369	0	0	1	1	1
0	68	2	169	74.4	0	0	0	0	0	16.6	17.2	16.2	16.2	25.6118	7	3	1	1	0	1	7	30	210	68.63	40.69	27.94	4.43	0.83	2.68	0.8	1.09	8.21	1.69	26.0495	1	0	1	1	0
0	59	2	155	65.5	0	0	0	0	0	16.5	24.9	15.45	15.5	30.9627	2	4	1	1	0	0	7	40	280	61.08	40	21.08	3.09	1.16	1.5	0.71	1.1	4.33	1.55	27.2633	0	0	1	1	0
0	60	1	175	80.6	0	1	1	1	0	23.95	23.15	19.05	19.1	29.1039	7	3	2	3	0	0	7	30	210	81.56	40.89	40.67	2.55	0.9	1.14	0.51	0.88	8.46	1.75	26.3184	1	1	1	1	0
0	60	1	176	87.5	0	0	0	0	0	15.8	26.85	15.7	15.7	30.4934	2	1	1	1	0	0	7	60	420	70.17	41.68	28.49	5.89	2.09	3.62	1.57	3.56	6.77681	1.76	28.2477	0	0	1	1	1
0	61	2	167	68.6	0	0	0	0	0	20	33.4	19.85	19.9	28.9643	3	4	2	1	0	0	7	150	1050	72.2	46.53	25.67	3.76	1.57	2.13	0.47	1.75	6.84	1.67	24.5975	0	0	1	1	0
0	69	1	156	51.9	0	0	0	0	0	16.95	33.95	18	18	29.4206	7	1	1	1	0	1	7	60	420	69.42	41.88	27.54	4.22	1.2	2.66	0.61	1.16	4.27	1.56	21.3264	1	0	1	1	1
0	65	1	164	64	0	0	0	1	2	15.2	23.75	16.8	16.8	31.9799	7	1	1	1	0	0	7	45	315	72.02	44.45	27.57	5.85	1	3.89	0.8	1.65	5.47	1.64	23.7954	1	0	1	1	1
0	58	1	158	64	0	0	0	0	0	16.95	33.7	18.5	18.5	33.9424	3	1	1	1	0	1	7	30	210	69.19	46.53	22.59	4.24	1.16	2.62	0.63	2.12	4.61	1.58	25.6369	0	0	1	1	1
